# Supplementary material for: Inhibition of Cardiac RIP3 Mitigates Early Reperfusion Injury and Calcium-Induced Mitochondrial Swelling without Altering Necroptotic Signalling
Source: Int J Mol Sci. 2021 Jul 26;22(15):7983. doi: 10.3390/ijms22157983 (PMC8347133; doi:10.3390/ijms22157983)
Supplement: Supplementary file 1 [file ijms-22-07983-s001.zip]

Archive with 1 entries (1 files):
- ijms-1288346-supplementary.pdf
